# Supplementary material for: A modified particle swarm optimization rat search algorithm and its engineering application
Source: PLoS One. 2024 Mar 28;19(3):e0296800. doi: 10.1371/journal.pone.0296800 (PMC10977883; doi:10.1371/journal.pone.0296800)
Supplement: S1 Data — (XLSX) [file pone.0296800.s001.xlsx]

## Sheet: Benchmark Results
Function	PSO (20)	PSO (40)	SCA (20)	SCA (40)	GWO (20)	GWO (40)	CSA (20)	CSA (40)	RSA (20)	RSA (20)	PSORSA (20)	PSORSA (40)
f1	0.20668	6.3494	39.9372	7.0217	344.923	638.355	1113.22	4293.73	14065.5	12461.3	1.40601e+06	5.80003e+06
	39.3979	34.3261	36.6316	23.8617	202.063	5843.41	2978.51	1577.66	21985	29000.7	2.19801e+06	7.40007e+06
	15.8479	87.5724	8.4904	14.0376	760.513	485.592	2890.44	3657.6	29444.4	26742.7	2.90044e+06	1.80082e+06
Mean	18.4842	42.7493	28.3531	14.9737	435.833	2322.45	2327.39	3176.33	21831.6	22734.9	2.16815e+06	5.00031e+06
SD	19.7282	41.2614	17.2808	8.45893	290.112	3050.19	1052.42	1420.56	7690.57	8968.55	747667	2.88402e+06
f2	0.21936	0.20931	0.0013821	0.0060484	7.2909e-05	1.8276e-05	3.7932e-07	9.5688e-07	4.805e-13	5.8709e-13	8.7818e-17	8.4118e-17
	0.2257	0.14904	0.0011939	0.0010807	2.197e-05	1.4669e-05	6.301e-07	1.2653e-06	6.3327e-13	6.8301e-13	7.8418e-17	8.5218e-17
	0.21386	0.14056	0.0012459	0.0012749	1.8276e-05	1.8553e-05	5.5805e-06	6.6e-07	7.2564e-13	5.8353e-13	8.4718e-17	8.9818e-17
Mean	0.21964	0.166303	0.00127397	0.00280133	3.77183e-05	1.7166e-05	2.19664e-06	9.60727e-07	6.13137e-13	6.17877e-13	8.36513e-17	8.63847e-17
SD	0.00592496	0.0374854	9.71885e-05	0.00281372	3.05319e-05	2.1669e-06	2.93319e-06	3.02668e-07	1.23804e-13	5.64352e-14	4.78992e-18	3.02379e-18
f3	0.4006	0.15829	0.0010644	0.0014753	8.8146e-05	8.416e-05	3.5094e-06	3.5094e-06	5.7288e-13	5.0182e-13	8.3218e-17	7.2518e-17
	0.25781	0.076343	0.0013959	0.00077728	2.268e-05	5.9084e-05	2.8322e-06	2.8322e-06	7.1498e-13	5.8709e-13	8.2118e-17	8.3618e-17
	0.26896	0.22859	0.0022739	0.0011939	2.898e-05	2.8073e-05	8.3444e-07	8.3444e-07	5.7288e-13	4.3787e-13	7.1118e-17	8.5718e-17
Mean	0.309123	0.154408	0.00157807	0.00114883	4.6602e-05	5.71057e-05	2.39201e-06	2.39201e-06	6.20247e-13	5.08927e-13	7.8818e-17	8.0618e-17
SD	0.079417	0.0761977	0.000624989	0.000351186	3.61158e-05	2.80958e-05	1.39075e-06	1.39075e-06	8.20415e-14	7.48634e-14	6.69104e-18	7.09295e-18
f4	55.5681	74.5077	24.4196	5.3967	7947.9	3075.63	1842.99	2013.69	18823.1	22495.1	2.40059e+06	1.22146e+06
	18.233	0.73322	3.4642	13.3333	1771.12	3369.62	1084.48	2721.16	24588.3	31088.6	2.60158e+06	2.925e+06
	16.7548	4.4184	4.5891	33.1502	1952.42	5369.3	2922.55	6429.09	26581	8422.15	2.01228e+06	2.61474e+06
Mean	30.1853	26.5531	10.8243	17.2934	3890.48	3938.18	1950	3721.32	23330.8	20668.6	2.33815e+06	2.25373e+06
SD	21.9946	41.5708	11.7873	14.2943	3515	1248.07	923.697	2371.53	4028.93	11443.1	299573	907335
f5	0.29588	0.36551	0.0012459	0.0010807	8.0311e-05	5.2524e-05	4.0245e-07	7.1363e-07	7.2564e-13	8.4643e-13	8.1818e-17	6.1418e-17
	0.3656	0.25461	0.00052413	0.0012749	4.48e-05	3.4797e-05	2.9537e-06	1.7246e-06	7.8249e-13	6.2261e-13	8.6318e-17	8.5118e-17
	0.22655	0.18394	0.0013512	0.00025383	3.2852e-05	8.8146e-05	1.1137e-06	1.4058e-06	8.3933e-13	1.525e-13	8.8718e-17	8.6818e-17
Mean	0.29601	0.26802	0.00104041	0.00086981	5.26543e-05	5.8489e-05	1.48995e-06	1.28134e-06	7.82487e-13	5.40513e-13	8.5618e-17	7.77847e-17
SD	0.0695251	0.0915248	0.000450201	0.000542219	2.46852e-05	2.71701e-05	1.31658e-06	5.16848e-07	5.6845e-14	3.54175e-13	3.50286e-18	1.41994e-17

## Sheet: Three Diode_mono
Ipv				Rs	Rph	Io1	Io2	Io3	error
PSO
9.15938	2	1.6143	1.25128	0.001	278.945	0	6.53682e-07	1.10362e-08	0.985999
9.74242	0.5	1.22732	0.5	0.001	55.3949	0	1.27847e-08	0	0.450696
9.27716	0.5	1.5152	0.5	0.00852724	89.7647	0	5.55549e-07	0	0.260463
9.39298	1	1.45228	0.750425	0.00350908	141.368	0	4.07338e-07	3.67874e-09	0.565719
SCA
9.38747	0.896133	1.84478	1.55502	0.00293568	90.9648	0	0	8.9381e-07	0.0617951
9.35059	0.853317	1.99616	1.56104	0.0293178	169.553	0	0	1e-06	0.0402615
9.17347	0.50113	1.12245	0.795552	0.0240319	180.625	0	1.83153e-09	0	0.036622
9.30384	0.750193	1.65446	1.30387	0.0187618	147.048	0	6.10511e-10	6.3127e-07	0.0462262
GWO
9.26148	1.82738	1.65624	1.476	0.0811012	252.624	3.9452e-07	7.0083e-07	2.64463e-07	0.00804074
9.2499	1.58565	1.95852	1.50431	0.0210166	133.443	1.13884e-08	8.56411e-07	5.05838e-07	0.00606987
9.25046	1.87766	1.71166	1.4473	0.0537006	142.213	4.28354e-07	1.71209e-07	2.55088e-07	0.00552465
9.25394	1.76356	1.77548	1.47587	0.0519395	176.093	2.78088e-07	5.7615e-07	3.41796e-07	0.00654509
CSA
9.26479	1.58378	1.94215	1.74195	0.0655309	497.098	1e-06	7.05033e-07	9.1314e-07	9e-05
9.2211	2	1.56379	2	0.0708422	500	2.53944e-07	9.8064e-07	6.95096e-07	7.5e-05
9.21518	1.77817	1.53874	1.50927	0.001	372.283	1e-06	6.73865e-07	0	5.1e-05
9.23369	1.78732	1.68156	1.7504	0.045791	456.461	7.51315e-07	7.86513e-07	5.36079e-07	7.2e-05
RSA
9.16675	1.99693	1.46299	1.56341	0.00735549	306.145	0	0	1e-06	1.97601e-08
9.43593	2	2	1.35777	0.001	54.1378	1e-06	1e-06	7.88273e-08	7.91712e-08
9.36823	1.95683	1.56602	1.43153	0.001	67.3047	0	1e-06	0	1.01568e-08
9.32364	1.98459	1.67633	1.45091	0.0031185	142.529	3.33333e-07	6.66667e-07	3.59609e-07	3.63627e-08
PSORSA
9.24404	1.69567	1.46704	1.86576	0.0545474	242.211	6.63601e-07	2.65505e-07	7.25774e-07	2.93422e-11
9.23076	1.79703	1.55174	1.46004	0.0740311	297.317	3.69428e-07	2.74788e-07	2.08787e-07	2.2534e-11
9.21368	1.46565	1.6782	1.40952	0.108222	440.569	9.3724e-08	1.92293e-07	1.17247e-07	4.42941e-11
9.22949	1.65278	1.56566	1.57844	0.0789336	326.699	3.75584e-07	2.44195e-07	3.50603e-07	3.20568e-11

## Sheet: Four Diode
Ipv				Rs	Rph	Io1	Io2	Io3	error
PSO
9.34866	0.5	1.41475	0.5	0.001	37.2888	0	1.69931e-07	0	0.211393
10	1.03431	0.5	0.5	0.001	21.208	2.48011e-10	0	0	0.694501
9.22336	0.5	1.23826	0.5	0.001	27.2996	0	1.26248e-08	0	0.58508
9.524	0.678104	1.051	0.5	0.001	28.5988	8.26703e-11	6.08519e-08	0	0.496991
SCA
9.13971	1.54065	0.521995	2	0.00872442	375.49	8.06042e-07	0	0	0.0391198
9.20988	1.54348	2	2	0.001	71.2285	7.93515e-07	0	0	0.0102683
9.50771	1.70582	1.53566	1.53898	0.15407	180.343	0	0	7.82944e-07	0.0121612
9.28577	1.59665	1.35255	1.84633	0.0545982	209.02	5.33186e-07	0	2.60981e-07	0.0205164
GWO
9.25824	1.90372	1.93918	1.39578	0.0839621	146.313	8.25913e-07	2.0059e-07	1.37279e-07	0.00581949
9.25342	1.79725	0.53011	1.49954	0.104618	327.889	1.739e-08	0	5.10195e-07	0.00529732
9.23236	1.39462	1.73313	1.59649	0.0551556	173.028	9.81891e-08	1.41926e-08	4.34303e-07	0.0017797
9.24801	1.69853	1.40081	1.49727	0.0812451	215.743	3.13831e-07	7.15942e-08	3.60593e-07	0.00429884
CSA
9.20579	1.51405	1.44164	1.69846	0.0281147	196.063	0	2.01442e-07	7.57965e-07	3.5e-05
9.20888	1.42118	1.56679	2	0.001	500	3.09285e-09	9.98639e-07	7.38621e-07	8.8e-05
9.15951	1.99394	1.95534	1.40065	0.0240061	464.963	7.23495e-07	4.85546e-07	1.49083e-07	9.5e-05
9.19139	1.64306	1.65459	1.6997	0.0177069	387.009	2.42196e-07	5.61876e-07	5.48556e-07	7.26667e-05
RSA
9.36979	1.56657	1.98681	1.98957	0.00243932	65.1254	1e-06	0	0	6.3319e-08
9.40937	2	2	1.56611	0.001	66.0871	0	0	1e-06	6.38068e-08
9.12766	1.39429	1.42149	0.5	0.0423527	290.218	1.42387e-07	0	0	6.09453e-08
9.30227	1.65362	1.80277	1.35189	0.015264	140.477	3.80796e-07	0	3.33333e-07	6.26904e-08
PSORSA
9.23408	1.50599	1.67969	1.39564	0.0880891	187.691	1.09727e-07	7.89719e-08	1.12485e-07	2.31736e-11
9.23408	1.50599	1.67969	1.39564	0.0880891	187.691	1.09727e-07	7.89719e-08	1.12485e-07	2.1322e-11
9.26807	1.54977	1.61586	1.73912	0.0585854	188.977	6.77091e-07	2.996e-07	2.33774e-07	1.14252e-11
9.24541	1.52058	1.65841	1.51014	0.0782545	188.12	2.98849e-07	1.52514e-07	1.52915e-07	1.86402e-11

## Sheet: Three Diode_Poly
Ipv				Rs	Rph	Io1	Io2	Io3	error
PSO
4.87777	0.5	0.83841	0.5	0.001	113.606	0	2.48525e-07	0	0.161995
4.85163	0.5	0.910898	0.5	0.001	70.5868	0	1e-06	0	0.367371
5.12125	0.5	0.5	0.728152	0.001	71.1618	0	0	2.313e-08	0.198625
4.95022	0.5	0.749769	0.576051	0.001	85.1183	0	4.16175e-07	7.70998e-09	0.242663
SCA
4.92374	0.943343	0.919752	1.28889	0.0194618	96.3498	9.73462e-09	7.03337e-07	2.56796e-07	0.0237219
4.91894	0.701492	1.68411	0.66072	0.00252621	62.0425	0	9.51367e-08	1.48329e-09	0.0314279
4.90529	0.5	0.5	0.893222	0.0298264	500	0	0	4.43266e-07	0.054268
4.91599	0.714945	1.03462	0.94761	0.0172714	219.464	3.24487e-09	2.66158e-07	2.33849e-07	0.0364726
GWO
4.81734	1.59342	0.928461	0.783413	0.0760128	173.253	9.7585e-09	2.08343e-07	5.01826e-08	0.00224022
4.82682	1.52383	0.840914	0.97163	0.123277	435.923	2.35545e-08	2.12235e-07	7.32971e-08	0.00409568
4.8231	0.833303	1.87151	1.65267	0.0897154	210.12	1.85998e-07	4.1546e-07	6.50109e-07	0.00343797
4.82242	1.31685	1.21363	1.1359	0.0963352	273.099	7.31036e-08	2.78679e-07	2.57863e-07	0.00325795
CSA
4.82368	1.96861	1.17783	0.910926	0.00319006	176.092	9.99905e-07	6.09227e-07	1e-06	6.1e-05
4.8261	1.13086	1.17602	0.874266	0.0854999	499.675	4.69894e-07	6.21513e-07	5.25913e-07	5.1e-05
4.81473	0.849464	0.930751	1.20977	0.124174	496.297	3.35752e-07	2.62021e-08	0	6.6e-05
4.8215	1.31631	1.09487	0.998322	0.0709547	390.688	6.0185e-07	4.18981e-07	5.08638e-07	5.93333e-05
RSA
4.81718	0.924428	1.2328	1.97801	0.00107179	244	1e-06	0	1e-06	2.46151e-07
4.83371	0.924851	1.10481	1.76886	0.001	160.469	1e-06	0	0	5.67204e-07
4.9013	1.51161	1.40044	0.925965	0.001	73.3745	0	0	1e-06	2.74567e-07
4.85073	1.1203	1.24602	1.55761	0.00102393	159.281	6.66667e-07	0	6.66667e-07	3.62641e-07
PSORSA
4.81016	0.808734	1.53024	0.991007	0.0250564	156.921	9.31739e-08	6.13518e-07	4.11353e-07	1.56045e-09
4.84629	1.56643	0.835019	1.45516	0.0482389	104.49	3.41675e-07	1.88428e-07	8.26358e-07	8.29489e-09
4.91969	0.869315	1.11867	1.33885	0.160305	213.211	3.72926e-07	3.40964e-07	6.46519e-07	2.56078e-09
4.85871	1.08149	1.16131	1.26167	0.0778669	158.207	2.69258e-07	3.8097e-07	6.28076e-07	4.1387e-09

## Sheet: Four Diode_Poly
Ipv				Rs	Rph	Io1	Io2	Io3	error
PSO
4.93991	0.714734	0.5	0.5	0.001	500	1.66075e-08	0	0	0.153778
4.70698	0.5	0.646724	0.5	0.0824109	140.239	0	2.06719e-09	0	0.202429
4.75579	0.5	0.787169	0.5	0.0112851	42.1837	0	9.14655e-08	0	0.31775
4.80089	0.571578	0.644631	0.5	0.0315653	227.474	5.53582e-09	3.11776e-08	0	0.224652
SCA
4.87362	2	0.670569	0.914234	0.00754189	263.258	0	0	6.66469e-07	0.0165024
4.90131	2	0.948835	0.909067	0.00504998	85.1233	0	0	5.7384e-07	0.0208679
4.89401	0.912217	1.29685	1.77412	0.0690892	447.937	6.32007e-07	0	7.42215e-07	0.0173823
4.88965	1.63741	0.972083	1.19914	0.027227	265.439	2.10669e-07	0	6.60841e-07	0.0182509
GWO
4.81771	0.820336	1.0682	0.937475	0.0473753	137.605	1.37359e-07	2.75147e-08	2.17196e-08	0.00288561
4.803	1.09048	0.912486	1.9594	0.00593404	400.37	8.4838e-07	7.54434e-07	7.10261e-07	0.00126254
4.81011	0.9109	1.09925	0.962027	0.0162366	367.565	5.88388e-07	1.56817e-07	4.6108e-07	0.00196334
4.81028	0.940571	1.02665	1.2863	0.023182	301.847	5.24709e-07	3.12922e-07	3.97687e-07	0.00203716
CSA
4.84408	1.97831	0.8547	1.89195	0.00426827	244.303	2.29289e-08	3.74725e-07	5.55481e-07	7.2e-05
4.83968	0.881368	1.25936	0.825354	0.001	500	5.9352e-07	8.9651e-09	9.64377e-09	6.8e-05
4.83176	2	0.754304	1.36221	0.110542	500	4.00823e-07	4.29966e-08	9.66307e-07	5.5e-05
4.83851	1.61989	0.956121	1.35984	0.0386034	414.768	3.39091e-07	1.42229e-07	5.10477e-07	6.5e-05
RSA
4.87745	0.925828	1.08867	0.647264	0.001	82.5641	1e-06	0	0	2.16268e-07
4.82109	1.94083	0.92456	1.67587	0.001	214.756	1e-06	1e-06	1e-06	3.23313e-07
4.86915	1.23167	0.925313	1.04465	0.00207558	104.843	0	1e-06	0	1.36425e-07
4.8559	1.36611	0.979514	1.1226	0.00135853	134.055	6.66667e-07	6.66667e-07	3.33333e-07	2.25335e-07
PSORSA
4.82712	1.62223	1.05227	0.871669	0.0363605	173.977	5.07164e-07	3.89584e-07	3.68359e-07	4.42893e-09
4.83834	0.820343	1.47337	1.3223	0.148234	310.554	1.42479e-07	6.63057e-07	5.04417e-07	6.407e-09
4.82019	0.813963	1.11919	1.07459	0.0765288	178.378	1.1656e-07	4.08501e-07	2.44135e-07	3.33627e-09
4.82855	1.08551	1.21494	1.08952	0.0870412	220.969	2.55401e-07	4.87048e-07	3.72304e-07	4.72406e-09
